# Supplementary material for: Elevated AKR1C3 expression promotes prostate cancer cell survival and prostate cell-mediated endothelial cell tube formation: implications for prostate cancer progressioan
Source: BMC Cancer. 2010 Dec 6;10:672. doi: 10.1186/1471-2407-10-672 (PMC3013086; doi:10.1186/1471-2407-10-672)
Supplement: Additional file 1 — List of genes up-regulated in ACR1C3 transfectants. 27 overlapping genes from both analyses presented first, followed by 43 unique genes from BRB ArrayTools analysis. Bold and Italicized were 16 genes expressed in Human and in PC-3 cells. [file 1471-2407-10-672-S1.XLS]

## Sheet: Sheet1
Supplemental table S1. List of genes upregulated in ACR1C3 transfectants. 27 overlapping genes from both analyses presented first, followed by 43 unique genes from BRB ArrayTools analysis. Italicized were 16 genes expressed in Human and in PC-3 cells.
TargetID	ProbeID	ACCESSION	GID	SYMBOL	SYNONYM	DEFINITION
Overlapping genes from both analyses
ILMN_9058	2900639	NM_014508.2	22907038	APOBEC3C	PBI; ARP5; ARDC2; ARDC4; APOBEC1L; MGC19485; bK150C2.3	Homo sapiens apolipoprotein B mRNA editing enzyme, catalytic polypeptide-like 3C (APOBEC3C), mRNA.
ILMN_11560	780600	NM_002774.3	61744422	KLK6	hK6; Bssp; Klk7; SP59; ZYME; PRSS9; PRSS18; MGC9355; NEUROSIN	Homo sapiens kallikrein 6 (neurosin, zyme) (KLK6), transcript variant A, mRNA.
ILMN_13613	4780452	NM_024505.2	20127623	NOX5	NOX5A; NOX5B	Homo sapiens NADPH oxidase, EF-hand calcium binding domain 5 (NOX5), mRNA.
ILMN_10700	2570129	NM_021965.3	68299819	PGM5	PGMRP	Homo sapiens phosphoglucomutase 5 (PGM5), mRNA.
ILMN_138502	4670717	XM_936702.1	89030374	PGM5		PREDICTED: Homo sapiens phosphoglucomutase 5 (PGM5), mRNA.
ILMN_18055	3400360	NM_004169.3	22547185	SHMT1	SHMT; CSHMT; MGC15229; MGC24556	Homo sapiens serine hydroxymethyltransferase 1 (soluble) (SHMT1), transcript variant 1, mRNA.
ILMN_2485	7150132	NM_001151.2	55749576	SLC25A4	T1; ANT; ANT1; PEO2; PEO3	Homo sapiens solute carrier family 25 (mitochondrial carrier; adenine nucleotide translocator), member 4 (SLC25A4), nuclear gene encoding mitochondrial protein, mRNA.
ILMN_23116	7150470	NM_018476.3	68533248	BEX1	BEX2; HBEX2; HGR74-h	Homo sapiens brain expressed, X-linked 1 (BEX1), mRNA.
ILMN_15043	7210315	NM_017791.1	8923349	C14orf58	FLJ20371	Homo sapiens chromosome 14 open reading frame 58 (C14orf58), mRNA.
ILMN_14218	5720685	NM_206837.1	45643130	C1orf102	NOR1; OSCP1; MGC26685	Homo sapiens chromosome 1 open reading frame 102 (C1orf102), transcript variant 2, mRNA.
ILMN_26136	4920594	NM_022774.1	12232456	C1orf176	FLJ11445; FLJ13183; FLJ21144	Homo sapiens chromosome 1 open reading frame 176 (C1orf176), mRNA.
ILMN_11415	6130364	NM_001740.2	6031158	CALB2	CAL2	Homo sapiens calbindin 2, 29kDa (calretinin) (CALB2), transcript variant CALB2, mRNA.
ILMN_138577	3120520	NM_031311.2	22027517	CPVL	HVLP; MGC10029	Homo sapiens carboxypeptidase, vitellogenic-like (CPVL), transcript variant 1, mRNA.
ILMN_136977	6960333	NM_014376.1	24307954	CYFIP2	PIR121; PRO1331	Homo sapiens cytoplasmic FMR1 interacting protein 2 (CYFIP2), mRNA.
ILMN_27273	6940338	NM_001996.2	34734061	FBLN1	FBLN	Homo sapiens fibulin 1 (FBLN1), transcript variant C, mRNA.
ILMN_17900	2370577	NM_153350.2	34222207	FBXL16	Fbl16; C16orf22; MGC33974; c380A1.1	Homo sapiens F-box and leucine-rich repeat protein 16 (FBXL16), mRNA.
ILMN_6304	5310184	NM_033086.1	32698764	FGD3	ZFYVE5; FLJ00004	Homo sapiens FYVE, RhoGEF and PH domain containing 3 (FGD3), mRNA.
ILMN_13020	830639	NM_001945.1	4503412	HBEGF	DTR; DTS; HEGFL	Homo sapiens heparin-binding EGF-like growth factor (HBEGF), mRNA.
ILMN_15587	5810138	NM_020433.4	61699223	JPH2	JP2; JP-2; FLJ40969	Homo sapiens junctophilin 2 (JPH2), transcript variant 1, mRNA.
ILMN_19163	4490128	NM_001030050.1	71834858	KLK3	APS; PSA; hK3; KLK2A1	Homo sapiens kallikrein 3, (prostate specific antigen) (KLK3), transcript variant 6, mRNA.
ILMN_11123	70132	NM_018192.2	27764881	LEPREL1	P3H2; MLAT4; FLJ10718	Homo sapiens leprecan-like 1 (LEPREL1), mRNA.
ILMN_11777	6590113	NM_018159.2	37221176	NUDT11	ASP1; DIPP3b; FLJ10628; DIPP3beta; hDIPP3beta	Homo sapiens nudix (nucleoside diphosphate linked moiety X)-type motif 11 (NUDT11), mRNA.
ILMN_23474	2570114	NM_144626.1	21389442	TMEM125	MGC17299	Homo sapiens transmembrane protein 125 (TMEM125), mRNA.
ILMN_13877	6220392	NM_005656.2	14602458	TMPRSS2	PRSS10	Homo sapiens transmembrane protease, serine 2 (TMPRSS2), mRNA.
ILMN_1174	1980424	NM_024108.1	13129119	TRAPPC6A	TRS33; HSPC289; MGC2650	Homo sapiens trafficking protein particle complex 6A (TRAPPC6A), mRNA.
ILMN_1424	2350731	NM_032642.2	17402920	WNT5B	MGC2648	Homo sapiens wingless-type MMTV integration site family, member 5B (WNT5B), transcript variant 1, mRNA.
ILMN_16020	6110291	NM_023926.3	34147626	ZNF447	FLJ12895; DKFZp586B1122	Homo sapiens zinc finger protein 447 (ZNF447), mRNA.
Unique genes from BRB ArrayTools analysis
ILMN_20022	3290274	NM_001323.2	20302137	CST6		Homo sapiens cystatin E/M (CST6), mRNA.
ILMN_29056	3840072	NM_005471.3	41281953	GNPDA1	GPI; HLN; GNPI; GNPDA; KIAA0060	Homo sapiens glucosamine-6-phosphate deaminase 1 (GNPDA1), mRNA.
ILMN_9309	5550187	NM_001552.2	62243289	IGFBP4	BP-4; IBP4; IGFBP-4; HT29-IGFBP	Homo sapiens insulin-like growth factor binding protein 4 (IGFBP4), mRNA.
ILMN_30002	4860017	NM_012427.3	22208993	KLK5	SCTE; KLKL2; KLK-L2	Homo sapiens kallikrein 5 (KLK5), mRNA.
ILMN_7655	4830100	NM_005576.2	67782345	LOXL1	LOL; LOXL	Homo sapiens lysyl oxidase-like 1 (LOXL1), mRNA.
ILMN_12526	510132	NM_002437.3	37059781	MPV17		Homo sapiens MpV17 transgene, murine homolog, glomerulosclerosis (MPV17), mRNA.
ILMN_7162	5270047	NM_014380.1	7657043	NGFRAP1	Bex; BEX3; NADE; HGR74; DXS6984E	Homo sapiens nerve growth factor receptor (TNFRSF16) associated protein 1 (NGFRAP1), transcript variant 3, mRNA.
ILMN_11204	6480725	NM_006255.3	47717140	PRKCH	PKCL; PKC-L; PRKCL; MGC5363; MGC26269; nPKC-eta	Homo sapiens protein kinase C, eta (PRKCH), mRNA.
ILMN_22378	3140619	NM_031439.2	30581119	SOX7	MGC10895	Homo sapiens SRY (sex determining region Y)-box 7 (SOX7), mRNA.
ILMN_13727	7400097	NM_001062.2	21071007	TCN1	TC1; TCI	Homo sapiens transcobalamin I (vitamin B12 binding protein, R binder family) (TCN1), mRNA.
ILMN_4322	5090139	NM_153186.3	59859876	ANKRD15	KANK; KIAA0172; MGC43128; DKFZp451G231	Homo sapiens ankyrin repeat domain 15 (ANKRD15), transcript variant 2, mRNA.
ILMN_44222	2450315	XM_930977.1	89041498	ARHGAP23		PREDICTED: Homo sapiens Rho GTPase activating protein 23, transcript variant 2 (ARHGAP23), mRNA.
ILMN_6101	7380465	NM_023932.2	45545430	EGFL9	MGC2487	Homo sapiens EGF-like-domain, multiple 9 (EGFL9), transcript variant 1, mRNA.
ILMN_14974	1570762	NM_178820.3	34222267	FBXO27	FBG5; Fbx27	Homo sapiens F-box protein 27 (FBXO27), mRNA.
ILMN_20035	1300220	NM_058229.2	22547142	FBXO32	Fbx32; MAFbx; ATROGIN1; FLJ32424; MGC33610	Homo sapiens F-box protein 32 (FBXO32), transcript variant 1, mRNA.
ILMN_13664	4830598	NM_024333.1	13236584	FSD1	MIR1; MGC3213	Homo sapiens fibronectin type III and SPRY domain containing 1 (FSD1), mRNA.
ILMN_2573	3140474	NM_001002292.1	50541962	GPR177	MRP; C1orf139; FLJ23091; MGC14878; MGC131760	Homo sapiens G protein-coupled receptor 177 (GPR177), transcript variant 2, mRNA.
ILMN_18346	1110307	NM_024915.1	13376381	GRHL2	BOM; DFNA28; TFCP2L3; FLJ13782	Homo sapiens grainyhead-like 2 (Drosophila) (GRHL2), mRNA.
ILMN_1563	1820184	NM_032580.1	14211898	HES7		Homo sapiens hairy and enhancer of split 7 (Drosophila) (HES7), mRNA.
ILMN_6394	6100176	NM_173343.1	27894333	IL1R2	IL1RB; CD121b; MGC47725	Homo sapiens interleukin 1 receptor, type II (IL1R2), transcript variant 2, mRNA.
ILMN_14503	6980095	NM_003749.2	38683859	IRS2		Homo sapiens insulin receptor substrate 2 (IRS2), mRNA.
ILMN_15466	2970685	NM_175913.3	61699222	JPH2	JP2; JP-2; FLJ40969	Homo sapiens junctophilin 2 (JPH2), transcript variant 2, mRNA.
ILMN_36088	1580100	XM_944553.1	88979474	KIAA1345		PREDICTED: Homo sapiens KIAA1345 protein, transcript variant 8 (KIAA1345), mRNA.
ILMN_42199	3930193	XM_941466.1	89043124	METRNL		PREDICTED: Homo sapiens meteorin, glial cell differentiation regulator-like (METRNL), mRNA.
ILMN_27542	6860102	NM_004659.1	4758729	MMP23A	MIFR; MMP21; MIFR-1	Homo sapiens matrix metallopeptidase 23A (MMP23A), mRNA.
ILMN_16629	1990706	NM_005952.2	31543213	MT1X	MT1; MT-1l	Homo sapiens metallothionein 1X (MT1X), mRNA.
ILMN_16199	5910450	NM_199461.2	57232741	NANOS1		Homo sapiens nanos homolog 1 (Drosophila) (NANOS1), transcript variant 1, mRNA.
ILMN_5885	1850433	NM_138338.2	65301131	POLR3H	RPC8; KIAA1665; MGC29654; MGC111097	Homo sapiens polymerase (RNA) III (DNA directed) polypeptide H (22.9kD) (POLR3H), transcript variant 1, mRNA.
ILMN_19313	160594	NM_207351.2	59709433	PRRT3	FLJ33674; MGC33990; MGC105134	Homo sapiens proline-rich transmembrane protein 3 (PRRT3), mRNA.
ILMN_25646	830400	NM_002965.2	9845520	S100A9	MIF; NIF; P14; CAGB; CFAG; CGLB; L1AG; LIAG; MRP14; 60B8AG; MAC387	Homo sapiens S100 calcium binding protein A9 (calgranulin B) (S100A9), mRNA.
ILMN_10556	3870403	NM_018593.3	45433547	SLC16A10	TAT1; PRO0813	Homo sapiens solute carrier family 16 (monocarboxylic acid transporters), member 10 (SLC16A10), mRNA.
ILMN_9976	430593	NM_152369.2	32698778	SLC44A3	CTL3; MGC45474	Homo sapiens solute carrier family 44, member 3 (SLC44A3), mRNA.
ILMN_8134	2850220	NM_198951.1	39777598	TGM2	TG2; TGC	Homo sapiens transglutaminase 2 (C polypeptide, protein-glutamine-gamma-glutamyltransferase) (TGM2), transcript variant 2, mRNA.
ILMN_22995	3120576	NM_018259.3	41055004	TTC17	FLJ10890; FLJ13099; DKFZp686D20222	Homo sapiens tetratricopeptide repeat domain 17 (TTC17), mRNA.
ILMN_9535	5550551	NM_006646.4	62865897	WASF3	SCAR3; WAVE3; KIAA0900	Homo sapiens WAS protein family, member 3 (WASF3), mRNA.
ILMN_1749	2350427	NM_002995.1	4506852	XCL1	LTN; ATAC; LPTN; SCM1; SCM-1; SCYC1; SCM-1a	Homo sapiens chemokine (C motif) ligand 1 (XCL1), mRNA.
ILMN_13535	6250047	NM_017879.1	33859677	ZNF416	FLJ20557	Homo sapiens zinc finger protein 416 (ZNF416), mRNA.
ILMN_1704	3170221	NM_020813.1	32698737	ZNF471	ERP1; Z1971; KIAA1396	Homo sapiens zinc finger protein 471 (ZNF471), mRNA.
ILMN_85725	2810521	AI272125	3891292			qj84c12.x1 NCI_CGAP_Kid3 Homo sapiens cDNA clone IMAGE:1866166 3, mRNA sequence
ILMN_92514	7550044	R38685	796141			yc89e04.s1 Soares infant brain 1NIB Homo sapiens cDNA clone IMAGE:23136 3, mRNA sequence
ILMN_112525	5720129	AY726563	53851178			Homo sapiens clone TESTIS-609 mRNA sequence
ILMN_73193	4890204	BI759100	15750678			603042504F1 NIH_MGC_116 Homo sapiens cDNA clone IMAGE:5182897 5, mRNA sequence
ILMN_77290	6660274	AK125960	34532255			Homo sapiens cDNA FLJ43972 fis, clone TESTI4017961
